# Supplementary material for: It Takes Time: Vigilance and Sustained Attention Assessment in Adults with ADHD
Source: Int J Environ Res Public Health. 2022 Apr 25;19(9):5216. doi: 10.3390/ijerph19095216 (PMC9102294; doi:10.3390/ijerph19095216)
Supplement: Supplementary file 1 [file ijerph-19-05216-s001.zip]

Archive with 1 entries (1 files):
- ijerph-1683015-supplementary.pdf
